# Supplementary material for: Metal-mediated DNA strand displacement and molecular device operations based on base-pair switching of 5-hydroxyuracil nucleobases
Source: Nat Commun. 2023 Aug 24;14:4759. doi: 10.1038/s41467-023-40353-3 (PMC10449808; doi:10.1038/s41467-023-40353-3)
Supplement: Supplementary file 4 — Source Data [file 41467_2023_40353_MOESM4_ESM.xlsx]

## Sheet: Fig.2b
	metal-free		4 equiv Gd(III)
	duplex 1·2	duplex 1·3	duplex 1·2	duplex 1·3
1st	37.09	45.94	63.89	38.71
2nd	38.57	44.34	62.9	38.95
3rd	38.14	45.59	65.38	39.12

## Sheet: Fig. 2c
								lane 1	marker (strand 3)
								lane 2	marker (duplex 1·3)
								lane 3	without Gd(III)
								lane 4	with Gd(III) (4 equiv)
								lanes 5-10	other experiments (not related to Fig. 2c)

## Sheet: Fig. 2d
Wavelength/nm	none	+Gd(III) 4 equiv
380	-0.00145	-0.00059
379.5	-0.00149	-0.0006
379	-0.00151	-0.00049
378.5	-0.00169	-0.00045
378	-0.00181	-0.00046
377.5	-0.00187	-0.00061
377	-0.00181	-0.00069
376.5	-0.00185	-0.00081
376	-0.00174	-0.00071
375.5	-0.00176	-0.00073
375	-0.00185	-0.00071
374.5	-0.00181	-0.00063
374	-0.00174	-0.00042
373.5	-0.00159	-0.00031
373	-0.00153	-0.0003
372.5	-0.00132	-0.00019
372	-0.00116	-0.00014
371.5	-0.00114	-0.00013
371	-0.00124	-0.00023
370.5	-0.00145	-0.00046
370	-0.00155	-0.00051
369.5	-0.00171	-0.00058
369	-0.00168	-0.00047
368.5	-0.00151	-0.00039
368	-0.00152	-0.00034
367.5	-0.0014	-0.00024
367	-0.00127	0
366.5	-0.00129	5e-05
366	-0.0014	-3e-05
365.5	-0.00136	5e-05
365	-0.00161	-1e-05
364.5	-0.00161	5e-05
364	-0.00175	-5e-05
363.5	-0.00182	-0.00012
363	-0.00181	-0.00027
362.5	-0.00188	-0.00041
362	-0.00169	-0.00015
361.5	-0.00151	3e-05
361	-0.00153	0.00016
360.5	-0.00132	0.00038
360	-0.00122	0.00054
359.5	-0.0012	0.00075
359	-0.00123	0.00085
358.5	-0.00119	0.00097
358	-0.00117	0.00103
357.5	-0.00098	0.00123
357	-0.00101	0.00135
356.5	-0.00103	0.00159
356	-0.001	0.00175
355.5	-0.00099	0.00196
355	-0.00086	0.00226
354.5	-0.00085	0.00236
354	-0.00094	0.00242
353.5	-0.00073	0.00252
353	-0.00052	0.00264
352.5	-0.00034	0.00276
352	-0.00038	0.00277
351.5	-0.00061	0.00285
351	-0.00057	0.00316
350.5	-0.0004	0.00378
350	-0.00011	0.00432
349.5	-4e-05	0.00467
349	5e-05	0.005
348.5	0.00038	0.00546
348	0.00047	0.00583
347.5	0.00048	0.00607
347	0.00045	0.00637
346.5	0.00036	0.00666
346	0.00053	0.00721
345.5	0.00088	0.00803
345	0.0013	0.00868
344.5	0.00145	0.00934
344	0.00155	0.00983
343.5	0.00159	0.01045
343	0.00185	0.01116
342.5	0.00197	0.01166
342	0.00181	0.01222
341.5	0.00206	0.01284
341	0.00229	0.01366
340.5	0.00257	0.01462
340	0.00282	0.01575
339.5	0.00321	0.01715
339	0.0034	0.01836
338.5	0.00379	0.01962
338	0.00465	0.02119
337.5	0.00526	0.02241
337	0.00539	0.02324
336.5	0.00538	0.02386
336	0.00594	0.02502
335.5	0.00635	0.02614
335	0.00645	0.02714
334.5	0.0065	0.02797
334	0.00682	0.02896
333.5	0.00692	0.02984
333	0.00685	0.03062
332.5	0.00731	0.03161
332	0.00752	0.03257
331.5	0.00782	0.03373
331	0.00874	0.03533
330.5	0.00952	0.03686
330	0.00963	0.03828
329.5	0.0096	0.03921
329	0.00991	0.04051
328.5	0.01021	0.04212
328	0.01073	0.04357
327.5	0.01104	0.04485
327	0.01174	0.04626
326.5	0.01205	0.04747
326	0.01256	0.04896
325.5	0.01279	0.04957
325	0.01312	0.05057
324.5	0.01363	0.05158
324	0.01439	0.05242
323.5	0.01537	0.05351
323	0.01609	0.05464
322.5	0.01678	0.05557
322	0.01722	0.05691
321.5	0.01744	0.05814
321	0.01808	0.05966
320.5	0.01843	0.06084
320	0.01886	0.06165
319.5	0.01903	0.06212
319	0.01954	0.06284
318.5	0.01985	0.06263
318	0.02044	0.06335
317.5	0.02146	0.06412
317	0.02279	0.06554
316.5	0.02427	0.06666
316	0.02555	0.06801
315.5	0.02662	0.06862
315	0.02783	0.06954
314.5	0.02839	0.06979
314	0.02906	0.07027
313.5	0.02958	0.0707
313	0.03044	0.07129
312.5	0.03132	0.07162
312	0.03267	0.07271
311.5	0.03412	0.07334
311	0.03545	0.07407
310.5	0.03691	0.0749
310	0.03865	0.07573
309.5	0.04048	0.07611
309	0.04198	0.07677
308.5	0.04326	0.07701
308	0.04489	0.07724
307.5	0.04678	0.07773
307	0.04921	0.0785
306.5	0.05153	0.0793
306	0.05392	0.0804
305.5	0.05622	0.08058
305	0.05829	0.08106
304.5	0.06017	0.08128
304	0.06185	0.08106
303.5	0.06357	0.0815
303	0.06518	0.08165
302.5	0.06732	0.08226
302	0.06986	0.08338
301.5	0.07296	0.08463
301	0.07618	0.08595
300.5	0.07976	0.08754
300	0.0838	0.08925
299.5	0.08783	0.09111
299	0.09203	0.09352
298.5	0.09644	0.09595
298	0.10075	0.09839
297.5	0.10568	0.10148
297	0.11113	0.10434
296.5	0.11661	0.10783
296	0.1224	0.11144
295.5	0.12866	0.11547
295	0.13533	0.12016
294.5	0.14265	0.12513
294	0.14996	0.13062
293.5	0.15767	0.13621
293	0.16577	0.14206
292.5	0.17404	0.14802
292	0.1831	0.15478
291.5	0.19202	0.16198
291	0.20173	0.16967
290.5	0.21208	0.17801
290	0.2229	0.18637
289.5	0.23356	0.19484
289	0.24455	0.20363
288.5	0.25567	0.21232
288	0.2669	0.22122
287.5	0.2789	0.23096
287	0.2909	0.24128
286.5	0.30334	0.25201
286	0.31604	0.26328
285.5	0.32831	0.27452
285	0.34089	0.28596
284.5	0.35323	0.29755
284	0.36639	0.30956
283.5	0.37926	0.32107
283	0.39172	0.33273
282.5	0.40433	0.34412
282	0.41697	0.35593
281.5	0.42906	0.36743
281	0.4402	0.37837
280.5	0.45116	0.38919
280	0.46205	0.39983

## Sheet: Fig. 2e
	strand 3			duplex 1·3
Gd(III)/equiv	1st	2nd	3rd	1st	2nd	3rd
0	0.8184	0.81588	0.80614	0.18482	0.20192	0.18417
2	0.56264	0.58167	0.59079	0.40918	0.3799	0.43951
3	0.2678	0.306	0.2703	0.67103	0.65933	0.71658
4	0.1064	0.12577	0.096729	0.85613	0.83075	0.834
5	0.042309	0.050739	0.05448	0.92424	0.88223	0.88614
6	0.02126	0.020403	0.013835	0.99248	0.94017	0.98516
8	0.012139	0.012716	0.015047	0.98387	0.87771	0.99192

## Sheet: Fig. 2f
	strand 3				duplex 1·3
Time/h	1st	2nd	3rd	4th	1st	2nd	3rd	4th
0	0.8184	0.81588	0.80614		0.81347	0.0064782	0.0032391
2	0.17864	0.1144	0.17587	0.14102	0.6973	0.70693	0.5638	0.6489
4	0.65418	0.61454	0.60722	0.56433	0.36364	0.26141	0.27435	0.30841
6	0.21492	0.15203	0.14505	0.14939	0.64547	0.53795	0.63824	0.62965
8	0.62336	0.48455	0.49578	0.47538	0.345	0.37518	0.33949	0.37207

## Sheet: Fig. 3b
Time/min	strands 4-6	strands 7-9	control (UOH -> T)	toehold-mediated
0	6529.9	7667.1	9128.1	7724.4
10	6807.6	6417.5	8344.1	5545.3
20	6246.7	5954.6	8297.9	4581.8
30	5843.7	5639.1	8276.5	4010.6
40	5524.4	5400.7	8253.4	3635.1
50	5264.1	5209	8241.5	3376.1
60	5044	5051.6	8217.4	3180.9
70	4853.9	4916.9	8214	3026.7
80	4688.7	4801.5	8204.7	2918.3
90	4545.8	4698.7	8192.9	2826.7
100	4416.7	4612.3	8185.6	2751.7
110	4308.8	4531.2	8178.1	2690.5
120	4208.2	4459.6	8170.6	2639
130	4123.5	4394.1	8170.3	2596.5
140	4044.9	4335.5	8165.4	2560.5
150	3973.3	4281.1	8158.6	2527.2
160	3908.6	4230.9	8151.8	2501.8
170	3848.2	4183.6	8150.8	2476.6
180	3796.9	4140	8143.5	2453.9
190	3747.7	4099.1	8138.3	2437.2
200	3703.1	4060.7	8133.8	2420.3
210	3661.7	4023.6	8130.9	2405.2
220	3621.4	3987.7	8130.5	2392.4
230	3585.5	3955.6	8127	2377.9
240	3550.7	3924.8	8117.9	2368.2
250	3519.7	3894.6	8123.9	2355.3
260	3489.1	3866.5	8123	2347.1
270	3459.3	3838.2	8120.3	2339.1
280	3432.1	3811.2	8117.6	2327.9
290	3406.5	3787.9	8116.9	2323.1
300	3381.1	3764	8115.3	2314.5
310	3358.4	3736	8113.8	2306.8
320	3336.4	3718.9	8111.8	2301.1
330	3314.7	3697	8110.2	2294.1
340	3293.5	3676.3	8109.8	2287.5
350	3273.3	3656.2	8109.2	2281.1
360	3253.8	3636.4	8106.2	2277.2
370	3235.4	3618	8103.9	2270.6
380	3216.3	3599.1	8106.2	2264.4
390	3198.2	3581.4	8106.2	2260.9
400	3181.9	3563.8	8104.8	2253.5
410	3165.1	3545.9	8103.9	2249.1
420	3150.2	3531.7	8101.7	2244.9
430	3134.8	3516.2	8102.6	2239.5
440	3118.2	3499.3	8103.3	2235.5
450	3101.7	3484.9	8100	2228.7
460	3090.1	3469.9	8095.8	2226
470	3076.4	3455.7	8098.5	2221.3
480	3063.8	3442.6	8095.8	2216.8
510	3061	3398.1	8097	2204.8
540	3024.8	3361	8095.9	2193
570	2992.8	3326.8	8097.8	2183.3
600	2961.5	3293.8	8095.6	2175.5
630	2932.8	3263.8	8092	2165.2
660	2905.2	3234.5	8100.1	2156.9
690	2880.7	3205.7	8100.5	2147.9
720	2854.6	3181.2	8100.3	2137.8
750	2831	3156.8	8103.1	2129.3
780	2810.3	3132.6	8105.8	2122.1
810	2788.4	3108.6	8102.7	2112.4
840	2769.1	3087.4	8105.4	2107.9
870	2749.7	3065.5	8100.8	2098.3
900	2731.4	3046.4	8108.9	2093
930	2713.2	3026.7	8108.2	2085.6
960	2696.6	3008.1	8109.8	2078.6
990	2679.3	2989.6	8111.4	2072.4
1020	2662.1	2972.2	8111.8	2067
1050	2647.8	2954.7	8115.2	2061.8
1080	2633	2937.3	8117.9	2057.8
1110	2618.5	2921.7	8117.9	2052.7
1140	2605.1	2906.5	8121.2	2046.4
1170	2592.1	2891.7	8125.7	2041.9
1200	2577.7	2875.1	8121.6	2040.1
1230	2565.5	2861.8	8115.8	2034.7
1260	2552.2	2848.1	8111	2032.8
1290	2540.8	2834.5	8102.1	2028.5
1320	2528.6	2820.7	8113.5	2025.1
1350	2517.7	2808.6	8106.6	2018.4
1380	2505.9	2795.1	8114.3	2015.7
1410	2494.8	2782.2	8117.3	2011.8
1440	2484.1	2769.1	8116.8	2011.1
1470	2472.4	2757.7	8115.1	2007.6
1500	2458.4	2745.1	8117	2003.4
1530	2452.1	2734.2	8113.1	2001.4
1560	2442.3	2721.6	8104.2	1998.3
1590	2432.3	2712	8118.6	1993.2
1620	2422	2700.5	8120.7	1989
1650	2413.6	2690.5	8120.5	1987.8
1680	2405	2679.7	8126.9	1987.1
1710	2395.4	2669.1	8126.2	1983.6
1740	2386.3	2659.4	8127.5	1979.1
1770	2377.4	2649.5	8131.4	1976.2
1800	2368.6	2639.5	8127.5	1971.8
1830	2362	2626.4	8134.7	1969.6
1860	2353.6	2621.3	8136.7	1967
1890	2346	2612.3	8140	1965.9
1920	2337.8	2602.8	8144.2	1965

## Sheet: Fig. 3c
Time/min	strands 4-6	strands 7-9
0	45.264	126.45
10	62.862	159.28
20	81.585	189.28
30	98.545	215.6
40	114.2	240.21
50	128.9	263.65
60	143.3	286.22
70	157.25	308.04
80	170.86	329.1
90	184.11	349.51
100	197.31	369.49
110	210.19	388.66
120	222.7	407.04
130	235.21	425.1
140	247.7	442.48
150	259.85	459.62
160	271.69	475.89
170	283.55	491.84
180	295.44	507.51
190	306.89	522.56
200	318.7	537.05
210	329.72	551.35
220	341.18	565.22
230	352.4	578.75
240	363.53	591.91
250	374.5	604.48
260	385.27	616.92
270	396.12	629.28
280	406.83	641.02
290	417.35	652.71
300	427.85	663.82
310	438.66	675.24
320	449.01	686
330	459.3	696.83
340	469.58	707.04
350	479.81	717.06
360	489.55	727.17
370	499.82	736.59
380	510	746.67
390	519.69	755.69
400	529.47	764.71
410	539.49	773.88
420	548.47	782.27
430	558.91	790.68
440	568.12	799.13
450	577.14	807.76
460	586.36	815.72
470	596.41	824.12
480	605.7	831.94
510	634.15	856.83
540	661.78	879.81
570	688.89	901.82
600	715.57	923.15
630	741.41	943.99
660	767.36	963.98
690	792.46	983.25
720	817.53	1002.1
750	842.18	1020.7
780	866.23	1037.8
810	889.95	1056.1
840	914	1073.2
870	936.93	1089.7
900	959.93	1105.7
930	982.63	1122
960	1005.5	1138.3
990	1027.3	1153.3
1020	1049.1	1169.1
1050	1070.6	1183.4
1080	1092.6	1198.7
1110	1113.2	1213.1
1140	1134.2	1225.9
1170	1154.9	1240.2
1200	1174.6	1253.3
1230	1195.9	1266.1
1260	1215.5	1279.3
1290	1235	1292.7
1320	1255.1	1305.5
1350	1274.2	1317
1380	1293.4	1328.6
1410	1311.8	1340.8
1440	1330.8	1353.2
1470	1348.8	1366.3
1500	1366.8	1377.9
1530	1385.8	1388.2
1560	1403.1	1399
1590	1420.7	1409.2
1620	1436.3	1420.9
1650	1452.7	1432.6
1680	1471.5	1444.7
1710	1488.3	1457
1740	1505.3	1469.5
1770	1521.6	1480.6
1800	1538.6	1492.8
1830	1554.3	1504.8
1860	1570.5	1517.1
1890	1586.4	1528.4
1920	1602	1540.8

## Sheet: Fig. 4c
									lane 1-4	other experiments
									lane 5	0 equiv
									lane 6	4 euiv
									lane 7	8 equiv
									lane 8	12 equiv
									lane 9	20 equiv
									lane 10	authentic sample (closed)
									lane 11	authentic sample (open)

## Sheet: Fig. 4d
Wavelength/nm	w/o Gd(III)	with Gd(III)	closed	open
500	766.48	2218.9	404.8	2465.4
500.5	814.67	2367.4	425.48	2631.8
501	867.22	2525.8	450.55	2809.1
501.5	923.52	2693.6	478.72	2996.4
502	982.58	2868.3	508.64	3190.7
502.5	1044.3	3050.1	539.83	3392.4
503	1107.3	3235.8	571.65	3599
503.5	1171.8	3426.4	604.34	3811.2
504	1238.5	3624.4	638.03	4029.7
504.5	1305.8	3825.2	672.06	4252.8
505	1374.2	4029.2	706.51	4479.4
505.5	1443	4234.7	741.18	4708.5
506	1511.9	4440.9	775.76	4937.9
506.5	1581.5	4650.9	811.18	5171.1
507	1651.5	4860.4	846.26	5404.7
507.5	1720.9	5069.4	881.22	5636.3
508	1789.9	5276.6	915.53	5866.6
508.5	1856.3	5478.4	948.99	6091.2
509	1922.2	5680.1	981.69	6313.8
509.5	1987.1	5879.7	1014.3	6534.9
510	2050.9	6073.5	1046.1	6749.8
510.5	2112.6	6263.6	1077.4	6960.7
511	2171.6	6444.6	1106.6	7162.2
511.5	2228.8	6621.7	1135	7359.7
512	2284.2	6794	1162.2	7551.8
512.5	2337.7	6959.9	1188.4	7735.8
513	2388.6	7118.3	1213.1	7911.1
513.5	2436.2	7267.2	1236.5	8075.5
514	2480.9	7407.4	1258.8	8231.5
514.5	2523.4	7542.5	1280	8379.7
515	2562.4	7667.6	1299.5	8519.6
515.5	2599.2	7785.6	1317.4	8649.4
516	2632.6	7891.9	1333.8	8770.4
516.5	2663.1	7990.6	1348.5	8878.9
517	2691.4	8080.7	1361.9	8979.2
517.5	2716.3	8164.1	1373.8	9070.2
518	2738.2	8239	1384.7	9151.3
518.5	2757.4	8304.8	1393.7	9223.2
519	2773.5	8359.7	1401.3	9283.7
519.5	2787	8405.6	1407.7	9334.7
520	2797.9	8441.7	1412.1	9376
520.5	2806	8469.8	1415.1	9407.6
521	2811.5	8490.3	1417	9429.7
521.5	2813.9	8500.5	1417.6	9441.6
522	2813.5	8504.1	1416.8	9445.6
522.5	2810.6	8499.1	1415	9440.1
523	2805.3	8486.3	1411.8	9427.5
523.5	2798.4	8468	1407.6	9406.8
524	2789.5	8442.7	1402.3	9378.4
524.5	2778.3	8411.6	1395.8	9342.8
525	2764.8	8372	1388.1	9297.4
525.5	2748.6	8326.5	1379.5	9245.8
526	2731	8273.3	1370	9188.2
526.5	2711.6	8216.6	1359.7	9124
527	2691	8154.6	1348.5	9056.5
527.5	2668.9	8088.1	1336.4	8981.5
528	2645.1	8016.4	1323.5	8901.9
528.5	2619.9	7941.1	1310.3	8818.6
529	2593.6	7863.2	1296.7	8730.4
529.5	2566.3	7783	1282.6	8641.1
530	2538.9	7698.8	1268	8546.4
530.5	2509.8	7610.7	1252.8	8449.1
531	2480.3	7521	1237.4	8350.3
531.5	2450	7429.6	1221.9	8248.9
532	2419.3	7337.8	1206.2	8147
532.5	2388.6	7243.5	1190.3	8042.7
533	2356.9	7147.6	1173.8	7935.8
533.5	2325.1	7050.6	1157.5	7828.7
534	2293.2	6953.2	1141.2	7720.8
534.5	2260.9	6856.9	1124.7	7613.4
535	2228.9	6760.7	1108.8	7505.6
535.5	2196.2	6663.5	1092.4	7396.6
536	2163.7	6565.9	1076.1	7287.6
536.5	2131.3	6468	1059.8	7180
537	2099.8	6372	1043.7	7072.3
537.5	2068.5	6276.5	1028	6967.2
538	2036.3	6180.3	1011.9	6858.9
538.5	2005.3	6085.5	996.4	6754.4
539	1975.3	5994.5	981.41	6653.9
539.5	1946.4	5905.6	966.84	6555.6
540	1918.1	5820.3	953.19	6461.7
540.5	1886.1	5721.9	937.02	6353.3
541	1858.3	5635.6	922.95	6258.7
541.5	1831.4	5553.4	909.52	6167.1
542	1804.3	5470.5	896.18	6075.4
542.5	1777.3	5388.1	882.89	5983.9
543	1750.9	5308.1	869.91	5894.3
543.5	1724.8	5229.7	857.12	5807.2
544	1699.4	5152.6	844.52	5722.5
544.5	1674.7	5077.6	832.16	5638.9
545	1651.1	5004.8	820.4	5558.4
545.5	1628.1	4934.7	809.17	5479.5
546	1605.1	4863.8	797.75	5401.8
546.5	1582.6	4795.5	786.47	5326.3
547	1560.6	4727.9	775.45	5252
547.5	1539.4	4662.9	765.03	5179.9
548	1518.8	4601	755.51	5109.5
548.5	1498.4	4539.5	745.63	5040.6
549	1478.7	4479.2	735.74	4972.6
549.5	1459.3	4419.1	725.97	4907.7
550	1440.7	4360.2	716.54	4844
550.5	1422.5	4304.5	707.5	4781.7
551	1404.3	4248.8	698.64	4720.4
551.5	1386.6	4195	689.9	4659.9
552	1368.9	4141	681.29	4600.4
552.5	1352	4089.5	672.73	4542.7
553	1335.4	4039.6	664.5	4486
553.5	1318.8	3990	656.2	4430
554	1302.6	3940.5	648.22	4375
554.5	1286.2	3891	640.1	4320.6
555	1270.3	3842.5	632.19	4266.9
555.5	1255.3	3795.8	624.71	4214.5
556	1240.2	3749.9	617.13	4162.7
556.5	1225	3703.8	609.55	4111.4
557	1210	3657.9	601.93	4061.1
557.5	1195.4	3612.2	594.38	4010.7
558	1181.1	3568.2	587.2	3962
558.5	1166.8	3524.7	580.14	3913.5
559	1152	3480.2	573.02	3864.5
559.5	1137.4	3436.7	565.8	3814.8
560	1123	3393	558.43	3765.8
560.5	1109.3	3350.3	551.14	3717.6
561	1095.4	3308.6	544.09	3670.4
561.5	1081.1	3265.9	537.03	3622.3
562	1067.1	3223.9	529.99	3574.7
562.5	1053	3181.6	523.13	3527.9
563	1039.1	3139.7	516.26	3482
563.5	1025.7	3099.1	509.44	3437.3
564	1011.9	3057.5	502.54	3390.9
564.5	998.35	3016.7	495.62	3344.7
565	984.85	2975.9	488.58	3299.3
565.5	971.46	2935.1	481.76	3254.1
566	958.47	2895.7	475.29	3210.1
566.5	945.23	2855.3	468.76	3165.3
567	931.68	2815.4	462.06	3120.3
567.5	918.15	2775.6	455.48	3075.6
568	905.1	2736	448.65	3031.1
568.5	892.58	2698.4	442.28	2988.2
569	880.03	2660.2	435.79	2945.2
569.5	867.26	2621.6	429.36	2902.1
570	854.38	2582.9	423.14	2859.2
570.5	841.4	2544.2	416.73	2816.8
571	829.1	2507.6	410.63	2776.1
571.5	816.7	2470.2	404.33	2734.8
572	804.54	2432.8	398.04	2693.1
572.5	792.28	2395.4	391.92	2651.5
573	779.87	2357.9	385.78	2609.9
573.5	768.02	2322.2	380.02	2570.4
574	756.01	2286.4	374.11	2530.6
574.5	744.15	2250.3	368.1	2490.1
575	731.92	2214.1	361.97	2449.9
575.5	719.98	2177.7	355.95	2409.3
576	708.1	2143.1	350.1	2370.8
576.5	696.66	2108.7	344.43	2332.7
577	684.8	2073.2	338.63	2294.3
577.5	673.29	2038.4	332.92	2256.1
578	662.01	2004	327.18	2218.1
578.5	651	1971.1	321.71	2180.7
579	640.06	1938.7	316.16	2144.2
579.5	629.12	1905.6	310.81	2107.4
580	618.3	1872.8	305.41	2071.3
580.5	607.64	1840.3	300.21	2036.1
581	597.37	1809.2	295.02	2001.8
581.5	587.31	1778.8	290.17	1968.7
582	577.45	1748.5	285.03	1934.1
582.5	567.55	1718.8	280.02	1900.7
583	557.64	1688.4	275.01	1867.5
583.5	547.96	1659.5	270.34	1835.4
584	538.53	1630.6	265.84	1803.9
584.5	528.98	1602.4	261.17	1772.2
585	519.77	1574.8	256.67	1740.4
585.5	510.61	1546.7	252.15	1709.2
586	501.61	1518.8	247.65	1679
586.5	492.76	1491.9	243.25	1650
587	484	1465.2	238.86	1621.5
587.5	475.3	1439.5	234.62	1592.5
588	467.02	1413.7	230.55	1563.4
588.5	458.57	1388.7	226.41	1535.2
589	450.78	1364.1	222.56	1508.5
589.5	442.89	1340.1	218.56	1481.9
590	435.15	1316.8	214.76	1455.6
590.5	427.45	1293.7	211.07	1430
591	419.91	1270.8	207.47	1404.7
591.5	412.49	1248.6	204.02	1380.6
592	405.38	1226.4	200.45	1357.1
592.5	398.27	1205.1	196.85	1333.1
593	391.39	1184.2	193.43	1310.1
593.5	384.51	1163.6	190.08	1286.6
594	377.99	1144.1	186.9	1264.3
594.5	371.43	1124.2	183.61	1242.1
595	365.11	1104.3	180.52	1220.7
595.5	359.06	1085	177.53	1199.8
596	352.9	1066.8	174.49	1179.3
596.5	347.08	1049.1	171.59	1159.4
597	341.39	1031.9	168.65	1139.8
597.5	335.34	1014.1	165.76	1120.4
598	329.74	996.68	162.89	1101.7
598.5	324.1	979.42	160.01	1082.8
599	318.9	963.93	157.47	1065.3
599.5	313.39	947.79	154.84	1047.6
600	308.14	931.7	152.32	1030.3
600.5	303.21	915.73	149.89	1013.3
601	298.19	900.85	147.47	996.19
601.5	293.37	886.72	145	979.88
602	288.36	872.6	142.55	963.79
602.5	283.71	857.65	140.19	947.99
603	279.07	843.88	137.93	932.69
603.5	274.62	829.99	135.63	917.23
604	270.49	816.84	133.35	902.53
604.5	266.23	803.88	131.3	887.89
605	262.07	790.72	129.1	873.55
605.5	257.67	778.19	127.23	859.87
606	253.57	765.4	125.32	845.99
606.5	249.6	753.61	123.43	832.79
607	245.62	741.7	121.42	819.32
607.5	241.49	730.13	119.44	805.89
608	237.6	718.21	117.42	792.65
608.5	233.95	706.65	115.61	780.15
609	230.65	695.54	113.8	768.09
609.5	227.29	685.16	112.11	756.28
610	223.79	674.29	110.42	744.32
610.5	220.19	663.97	108.78	732.91
611	216.86	653.28	107.14	721.65
611.5	213.43	643.28	105.62	710.53
612	210.09	633.78	103.99	699.24
612.5	206.72	624.12	102.25	687.92
613	203.33	614.1	100.42	677.16
613.5	200.19	604.23	98.943	666.55
614	197.23	594.67	97.587	656.32
614.5	194.32	585.84	96.151	646.24
615	191.17	576.67	94.544	636.32
615.5	188.23	567.52	93.209	626.79
616	185.34	558.94	91.611	617.15
616.5	182.51	550.56	90.355	607.54
617	179.71	542.5	88.862	598.3
617.5	176.68	533.64	87.454	588.89
618	174.03	525.09	86.031	579.87
618.5	171.24	516.59	84.716	570.71
619	168.94	508.51	83.366	562.08
619.5	166.25	501.03	82.146	553.57
620	163.79	493.21	80.777	544.73
620.5	161.29	485.73	79.495	535.86
621	158.68	477.92	78.331	527.1
621.5	156.3	470.41	77.203	519.05
622	154.13	463.05	76.092	510.73
622.5	151.66	455.79	74.94	502.62
623	149.29	448.8	73.867	494.48
623.5	146.98	442.06	72.675	486.52
624	144.71	435.09	71.494	479.29
624.5	142.32	428.14	70.388	472.35
625	139.89	420.91	69.351	465.06
625.5	137.56	414.3	68.174	457.4
626	135.51	407.81	67.031	449.86
626.5	133.33	401.67	65.951	443.14
627	131.38	395.67	64.897	436.24
627.5	129.45	389.59	63.874	429.12
628	127.48	383.51	62.923	422.2
628.5	125.36	376.97	62.082	415.51
629	123.44	370.91	61.182	409.33
629.5	121.58	365.11	60.231	402.81
630	119.78	359.43	59.14	396.13
630.5	117.69	353.46	58.261	390.14
631	115.75	347.54	57.346	383.63
631.5	114.01	341.81	56.605	377.57
632	112.18	336.76	55.728	370.94
632.5	110.38	331.43	54.603	364.95
633	108.71	326.21	53.818	359.37
633.5	106.79	321.39	53.057	353.53
634	105.08	316.21	52.368	348.43
634.5	103.19	310.89	51.456	342.5
635	101.43	305.48	50.463	336.79
635.5	99.935	300.51	49.652	330.71
636	98.356	295.41	48.843	325.11
636.5	97.184	290.65	48.197	320.57
637	95.512	286.48	47.401	315.84
637.5	94.1	282.5	46.75	310.84
638	92.633	278.01	45.811	305.97
638.5	90.951	273.28	45.227	300.9
639	89.355	269.07	44.507	296.28
639.5	87.818	264.92	43.947	291.68
640	86.514	260.59	43.254	286.82
640.5	85.13	256.15	42.416	281.81
641	83.892	251.59	41.596	276.88
641.5	82.44	247.69	40.713	272.23
642	81.196	243.82	40.304	267.65
642.5	79.861	239.92	39.783	263.88
643	78.754	235.74	39.162	259.86
643.5	77.45	231.66	38.476	256.23
644	76.268	227.73	37.861	252.1
644.5	75.29	224.12	37.18	247.85
645	74.05	220.74	36.789	243.58
645.5	72.93	217.4	36.213	239.18
646	71.771	213.92	35.559	235.5
646.5	70.859	210.76	34.862	232.22
647	69.942	207.54	34.172	228.81
647.5	68.479	204.48	33.783	225.24
648	67.39	201.2	33.427	220.8
648.5	66.535	197.96	33.187	217.32
649	65.579	194.56	32.594	213.71
649.5	64.522	191.32	31.971	210.76
650	63.32	188.41	31.439	207.87
650.5	62.359	186.16	31.181	204.57
651	61.479	183.69	30.792	201.35
651.5	60.51	181.09	30.402	197.66
652	59.807	177.67	29.754	194.63
652.5	59.17	175.23	29.424	191.7
653	58.183	172.48	28.894	188.97
653.5	57.211	170.73	28.639	186.24
654	56.143	167.61	28.476	183.78
654.5	55.396	165.32	27.924	181.1
655	54.722	162.85	27.657	178.61
655.5	53.879	160.84	27.097	176.43
656	53.239	158.44	26.829	174.33
656.5	52.619	155.8	26.585	172.29
657	51.963	153.45	26.228	169.43
657.5	50.971	150.98	25.81	166.95
658	49.909	148.88	25.508	163.97
658.5	49.358	146.84	25.244	161.34
659	48.596	145.42	25.132	158.91
659.5	48.365	143.29	24.933	156.59
660	47.546	141.58	24.45	154.64
660.5	46.998	139.37	23.949	152.72
661	46.15	137.77	23.672	150.67
661.5	45.799	135.6	23.414	148.5
662	45.483	134.25	23.132	146.26
662.5	44.764	132.04	22.823	144.01
663	44.048	129.73	22.347	142.32
663.5	43.757	128.12	22.195	141.03
664	43.116	126.09	22.008	139.17
664.5	42.465	124.69	21.7	137.48
665	41.604	123.18	21.469	135.34
665.5	41.364	122.11	20.806	133.09
666	40.804	120.75	20.711	131.71
666.5	40.14	118.94	20.36	129.87
667	39.807	117.66	20.363	128.55
667.5	39.311	115.89	20.131	127.2
668	38.472	114.08	19.984	125.73
668.5	37.898	112.29	20.123	124.66
669	37.673	110.35	19.815	122.59
669.5	37.649	109.46	19.895	121.14
670	37.263	107.9	19.264	119.93
670.5	36.345	107.38	19.549	119.22
671	35.996	106.73	19.331	118.17
671.5	35.861	105.73	19.5	116.56
672	35.72	104.27	19.2	114.85
672.5	35.331	102.35	18.838	113.38
673	35.156	101.82	18.641	112.8
673.5	34.406	101.48	18.384	111.85
674	34.02	100.64	18.605	111.03
674.5	33.299	98.895	18.658	110.31
675	33.147	98.183	18.432	109.79
675.5	32.721	97.049	18.064	108.47
676	32.119	96.279	18.022	106.49
676.5	31.71	95.177	18.085	105.18
677	32.122	95.372	17.967	104.86
677.5	31.633	94.889	17.799	104.94
678	31.22	95.04	17.288	104.04
678.5	30.722	94.229	17.199	102.67
679	30.817	93.619	17.268	100.42
679.5	30.78	92.391	17.329	99.905
680	30.532	91.174	17.033	98.702
680.5	31.183	89.913	17.013	98.156
681	30.84	89.271	16.823	96.955
681.5	30.291	88.65	16.846	96.377
682	29.298	87.695	16.473	95.716
682.5	30.036	87.52	16.341	96.833
683	29.821	87.07	16.619	96.363
683.5	29.842	85.891	16.918	95.599
684	29.093	85.218	17.313	94.228
684.5	29.397	85.22	16.971	92.678
685	29.254	85.954	16.933	92.632
685.5	28.692	85.01	17.258	92.629
686	27.934	84.575	17.829	92.712
686.5	28.229	83.833	17.234	92.339
687	28.642	84.032	16.007	92.489
687.5	28.899	83.344	14.63	93.043
688	28.39	83.144	14.953	91.934
688.5	28.517	82.106	16.34	90.992
689	27.62	81.58	16.385	89.774
689.5	27.041	80.925	16.691	89.559
690	26.205	80.911	16.348	89.839
690.5	27.198	80.797	16.487	89.57
691	27.822	80.433	17.23	89.235
691.5	28.268	80.26	17.24	90.313
692	28.164	79.281	18.421	91.461
692.5	27.518	79.934	17.971	91.78
693	28.054	80.572	18.831	90.635
693.5	28.487	81.276	17.989	90.17
694	28.716	81.179	17.614	90.221
694.5	28.417	81.042	16.619	90.368
695	27	81.211	17.096	90.01
695.5	27.493	82.201	17.261	89.944
696	27.419	80.211	18.081	89.168
696.5	29.045	79.36	17.655	88.072
697	29.78	79.094	17.875	88.504
697.5	30.539	79.15	16.322	89.78
698	29.824	79.975	15.573	90.249
698.5	29.481	78.476	14.842	89.133
699	28.508	78.095	16.338	88.824
699.5	28.836	78.771	16.619	88.074
700	28.482	81.401	18.801	88.458

## Sheet: Fig. 4e
Time/min	Gd(III)-triggered
0	0.26837
0.5	0.61911
1	0.74884
1.5	0.80496
2	0.83611
2.5	0.85483
3	0.86773
3.5	0.87711
4	0.88367
4.5	0.88886
5	0.89318
5.5	0.89674
6	0.89952
6.5	0.90173
7	0.90378
7.5	0.90557
8	0.907
8.5	0.90693
9	0.90907
9.5	0.91006
10	0.91108
10.5	0.912
11	0.91225
11.5	0.9128
12	0.91331
12.5	0.91379
13	0.9138
13.5	0.91411
14	0.9141
14.5	0.91482
15	0.91474
15.5	0.91557
16	0.91636
16.5	0.91749
17	0.91825
17.5	0.91824
18	0.91832
18.5	0.91831
19	0.91779
19.5	0.91839
20	0.91875
20.5	0.91848
21	0.91881
21.5	0.91844
22	0.91866
22.5	0.91867
23	0.91904
23.5	0.91906
24	0.91908
24.5	0.91912
25	0.91948
25.5	0.91898
26	0.91955
26.5	0.91922
27	0.91897
27.5	0.91943
28	0.91909
28.5	0.91913
29	0.91925
29.5	0.91913
30	0.91931
30.5	0.91919
31	0.91889
31.5	0.91855
32	0.91818
32.5	0.91803
33	0.91849
33.5	0.91873
34	0.91893
34.5	0.91906
35	0.9187
35.5	0.9195
36	0.92
36.5	0.92037
37	0.92078
37.5	0.92056
38	0.92015
38.5	0.9198
39	0.91962
39.5	0.91959
40	0.91962
40.5	0.91959
41	0.91963
41.5	0.91904
42	0.91918
42.5	0.91956
43	0.91939
43.5	0.91949
44	0.91932
44.5	0.91948
45	0.91894
45.5	0.9188
46	0.91925
46.5	0.91829
47	0.91905
47.5	0.91896
48	0.91892
48.5	0.9189
49	0.91877
49.5	0.91852
50	0.91878
50.5	0.91876
51	0.91867
51.5	0.9186
52	0.91872
52.5	0.91859
53	0.91862
53.5	0.91849
54	0.91591
54.5	0.91844
55	0.91843
55.5	0.9184
56	0.91836
56.5	0.91805
57	0.91814
57.5	0.9179
58	0.91809
58.5	0.91763
59	0.91754
59.5	0.91772
60	0.9175
60.5	0.91736
61	0.91728
61.5	0.91706
62	0.91658
62.5	0.91626
63	0.91581
63.5	0.91621
64	0.91638
64.5	0.91663
65	0.91719
65.5	0.91764
66	0.91801
66.5	0.91766
67	0.91749
67.5	0.91741
68	0.91576
68.5	0.91652
69	0.9165
69.5	0.91645
70	0.91643
70.5	0.91579
71	0.91634
71.5	0.91625
72	0.91628
72.5	0.91605
73	0.91585
73.5	0.91624
74	0.91596
74.5	0.91523
75	0.91547
75.5	0.91569
76	0.91554
76.5	0.91549
77	0.91546
77.5	0.91485
78	0.91382
78.5	0.91487
79	0.91523
79.5	0.91487
80	0.91475
80.5	0.91494
81	0.9149
81.5	0.91473
82	0.91483
82.5	0.91455
83	0.91445
83.5	0.91425
84	0.91333
84.5	0.91419
85	0.91373
85.5	0.91323
86	0.91372
86.5	0.91335
87	0.91292
87.5	0.91303
88	0.91263
88.5	0.91224
89	0.91233
89.5	0.91249
90	0.91263

[truncated: 25 more sheets: Fig. 4f, Fig. 4g, Fig. 4h, Fig. 5c, Fig. 5d, Fig. 5e, Supplementary Fig. 1a, Supplementary Fig. 1b, Supplementary Fig. 1c, Supplementary Fig. 2a, Supplementary Fig.2b, Supplementary Fig. 3a, Supplementary Fig. 3b, Supplementary Fig. 3c, Supplementary Fig. 4a, Supplementary Fig. 4b, Supplementary Fig. 5, Supplementary Fig. 6a, Supplementary Fig. 6b, Supplementary Fig. 6c …]
